# Supplementary material for: The SZT2 Interactome Unravels New Functions of the KICSTOR Complex
Source: Cells. 2021 Oct 9;10(10):2711. doi: 10.3390/cells10102711 (PMC8534408; doi:10.3390/cells10102711)
Supplement: Supplementary file 1 [file cells-10-02711-s001.zip]

Archive with 1 entries (1 files):
- cells-1361027-supplementary.pdf
